# Supplementary material for: The Efficacy and Safety of Oral Irrigator on the Control of Dental Plaque and Gingivitis: A Randomized, Single-Blind, Parallel-Group Clinical Trial
Source: Int J Environ Res Public Health. 2023 Feb 20;20(4):3726. doi: 10.3390/ijerph20043726 (PMC9965011; doi:10.3390/ijerph20043726)
Supplement: Supplementary file 1 [file ijerph-20-03726-s001.zip]

Archive with 1 entries (1 files):
- ijerph-2176762-supplementary.pdf
